# Supplementary material for: Integrated Analysis of Transcriptome and Metabolome in the Brain After Cold Stress of Red Tilapia During Overwintering
Source: Int J Mol Sci. 2024 Dec 13;25(24):13372. doi: 10.3390/ijms252413372 (PMC11676689; doi:10.3390/ijms252413372)
Supplement: Supplementary file 1 [file ijms-25-13372-s001.zip]

Archive with 2 entries (2 files):
- Table S1 Basic informations of the transcriptome and gene primer sequence details.pdf
- Table S2 The differentially expressed metabolites and the KEGG  annotation and pathway analysis results.xls
