# Supplementary material for: Integrated Analysis of Transcriptome and Metabolome in the Brain After Cold Stress of Red Tilapia During Overwintering
Source: Int J Mol Sci. 2024 Dec 13;25(24):13372. doi: 10.3390/ijms252413372 (PMC11676689; doi:10.3390/ijms252413372)
Supplement: Supplementary file 1 [file ijms-25-13372-s001.zip › Table S2 The differentially expressed metabolites and the KEGG annotation and pathway analysis results.xls]

## Sheet: Differentially_Expressed_Meta
id	Peak	rt	Mass	MeanNB	MeanCB	VIP	Pvalue	Qvalue	FoldChange	LOG_FoldChange	significant
10	3-Methylxanthine	17.5	165.041	2.31058	1.37532	1.59849	0.0183746	0.466911	0.595228	-0.748486	Down
18	3-AMINO-2-PIPERIDONE	113.102	115.086	0.183595	0.420652	1.68973	0.0266117	0.579756	2.29119	1.1961	Up
21	L-Threonine	211.587	118.051	1.88067	3.39144	1.55816	0.0455089	0.581644	1.80331	0.850651	Up
33	kynurenine	25.2513	191.08	0.221913	0.177007	1.50729	0.0378597	0.581644	0.797639	-0.326192	Down
37	2'-Deoxycytidine	120.032	228.096	0.0717406	0.111074	1.58571	0.0199011	0.466911	1.54828	0.630665	Up
112	5-(12,15-Heneicosadienyl)-1,3-benzenediol	103.4	401.343	1.72797	2.8454	1.73253	0.0128585	0.466911	1.64667	0.719551	Up
116	Cis-AconiticÂ Acid	278.409	191.02	70.337	90.5476	1.78033	0.00416877	0.38126	1.28734	0.364392	Up
118	Glycerylphosphorylethanolamine	230.45	216.062	0.39085	0.206959	1.72499	0.010426	0.466911	0.52951	-0.917269	Down
125	3-Hydroxybutyric acid	6.32699	103.04	0.0323436	0.038947	1.49745	0.0436626	0.581644	1.20416	0.26803	Up
129	Uridine	76.3594	243.062	11.0598	7.5473	1.58737	0.0186601	0.466911	0.682411	-0.551286	Down
134	S-Formylglutathione	228.092	336.084	0.0650631	0.0255001	1.82563	0.00358829	0.38126	0.391928	-1.35134	Down
151	2,6-diaminohexanoic acid	295.099	147.112	1.45832	3.3726	1.74621	0.0137331	0.466911	2.31266	1.20955	Up
158	Cytidine monophosphate N-acetylneuraminic acid	255.133	613.142	0.263215	0.390144	1.55345	0.0397504	0.581644	1.48222	0.567762	Up
170	5-Hydroxymethyl-2-furancarboxaldehyde	193.667	127.049	0.111441	0.210792	1.55796	0.0342146	0.581644	1.89151	0.919539	Up
176	L-Allothreonine	211.476	120.065	0.522992	0.9696	1.4588	0.0440043	0.581644	1.85395	0.8906	Up
179	8-Hydroxypinoresinol 4-glucoside	227.762	537.192	0.523166	0.114907	1.89579	0.00106952	0.326202	0.219637	-2.18681	Down
195	1,3,5-Trihydroxybenzene	168.81	127.038	0.0142182	0.0330786	1.50375	0.0479822	0.581644	2.32649	1.21815	Up
196	Stearoylcarnitine	99.1773	428.372	4.7905	8.76456	1.79393	0.00553223	0.421833	1.82957	0.871506	Up
199	Ornithine	287.24	133.096	1.42047	3.10234	1.82932	0.00233014	0.355347	2.18402	1.12699	Up
262	L-Palmitoylcarnitine	103.418	400.339	6.75392	11.0478	1.70466	0.0158419	0.466911	1.63576	0.709961	Up
275	Itaconic acid	255.735	129.02	0.565072	0.728465	1.70831	0.0119691	0.466911	1.28915	0.366425	Up
281	Malonylcarnitine	229.597	248.111	0.243968	0.145543	1.61906	0.0198806	0.466911	0.596566	-0.745247	Down
282	3,4,5,6-tetrahydroxyoxane-2-carboxylic acid	36.5929	193.023	0.0629079	0.0267082	1.95785	0.000153665	0.0937354	0.42456	-1.23596	Down
314	PS(20:5(5Z,8Z,11Z,14Z,17Z)/18:1(9Z))	123.432	808.506	1.16663	1.66711	1.61983	0.0276749	0.581644	1.429	0.515006	Up
319	N-Acetyl-D-Glucosamine 6-Phosphate	257.138	300.049	0.26052	0.221388	1.58042	0.0178608	0.466911	0.849791	-0.23482	Down
325	L-Glutamic acid	232.523	146.046	9.52189	13.3979	1.48421	0.0402289	0.581644	1.40706	0.492688	Up
346	PC(22:5(4Z,7Z,10Z,13Z,16Z)/20:5(5Z,8Z,11Z,14Z,17Z))	37.8049	854.564	9.00669	6.19969	1.69842	0.0103344	0.466911	0.688343	-0.5388	Down
377	Linoelaidyl carnitine	101.672	424.34	0.640637	2.19073	1.63361	0.0325489	0.581644	3.41961	1.77383	Up
381	Phosphorylcholine	274.716	184.072	136.313	201.718	1.61474	0.0349548	0.581644	1.47982	0.56542	Up
393	trans-Aconitic acid	255.803	173.009	0.658147	0.762933	1.53203	0.0360176	0.581644	1.15921	0.213145	Up
407	D-Fructose 2,6-bisphosphate	285.589	338.99	1.47982	1.88272	1.64873	0.016411	0.466911	1.27226	0.347398	Up
410	1-beta-D-Arabinofuranosyluracil	77.644	245.075	0.653751	0.452935	1.48032	0.0396476	0.581644	0.692825	-0.529437	Down
438	4-Guanidinobutyric acid	212.159	146.092	11.3763	9.67945	1.44566	0.0493491	0.581644	0.85084	-0.23304	Down
453	Beta-Guanidinopropionic acid	248.397	132.076	6.47479	4.45809	1.62495	0.019841	0.466911	0.688531	-0.538406	Down
456	Nipecotic acid	295.909	130.085	0.408827	0.809594	1.73907	0.0116993	0.466911	1.98028	0.985707	Up
496	FOY 251	258.012	314.118	0.937603	0.606101	1.83271	0.00437511	0.38126	0.646437	-0.629418	Down
509	D-Sphingosine	33.3828	300.288	1.88902	1.02648	1.72377	0.0129451	0.466911	0.54339	-0.87994	Down
537	Uracil	36.8441	111.02	12.0106	7.64871	1.6956	0.0117955	0.466911	0.63683	-0.65102	Down
545	LysoPE(18:2(9Z,12Z)/0:0)	126.367	478.29	0.0303599	0.117671	1.75613	0.0108655	0.466911	3.87588	1.95452	Up
570	Oxoglutaric acid	217.612	145.014	0.690658	1.248	1.6447	0.0179616	0.466911	1.80697	0.853576	Up
586	Graveoline	227.849	280.09	18.7598	9.73129	1.84769	0.00208097	0.355347	0.518732	-0.94694	Down
591	7-Ketodeoxycholic acid	106.656	424.301	0.0508413	0.216784	1.71036	0.0228946	0.517248	4.26393	2.09218	Up
598	(R)-Dihydromaleimide	82.9909	100.038	0.338821	0.241369	1.51845	0.0424295	0.581644	0.712382	-0.489278	Down

## Sheet: KEGG_pathway
KEGG Pathway	Compound
map01100 Metabolic pathways(23)	cpd:C00268 4a-Carbinolamine tetrahydrobiopterin;cpd:C00881 Deoxycytidine;cpd:C00047 L-Lysine;cpd:C01089 3-Hydroxybutyric acid;cpd:C16357 3-Methylxanthine;cpd:C01035 4-Guanidinobutanoic acid;cpd:C00128 Cytidine 5'-monophosphate-N-acetylneuraminic acid;cpd:C00665 D-Fructose 2,6-bisphosphate;cpd:C00319 Sphingosine;cpd:C01233 sn-glycero-3-Phosphoethanolamine;cpd:C00490 Itaconic acid;cpd:C05519 L-Allo…
map01120 Microbial metabolism in diverse environments(7)	cpd:C00047 L-Lysine;cpd:C16357 3-Methylxanthine;cpd:C11101 5-Hydroxymethyl-2-furancarboxaldehyde;cpd:C00025 L-Glutamic acid;cpd:C00188 L-Threonine;cpd:C00026 Oxoglutaric acid;cpd:C01031 S-Formylglutathione
map01110 Biosynthesis of secondary metabolites(6)	cpd:C00047 L-Lysine;cpd:C16357 3-Methylxanthine;cpd:C00025 L-Glutamic acid;cpd:C00188 L-Threonine;cpd:C00077 Ornithine;cpd:C00026 Oxoglutaric acid
map02010 ABC transporters(6)	cpd:C00881 Deoxycytidine;cpd:C00047 L-Lysine;cpd:C00025 L-Glutamic acid;cpd:C00188 L-Threonine;cpd:C00077 Ornithine;cpd:C00299 Uridine
map01060 Biosynthesis of plant secondary metabolites(5)	cpd:C00047 L-Lysine;cpd:C00025 L-Glutamic acid;cpd:C00188 L-Threonine;cpd:C00077 Ornithine;cpd:C00026 Oxoglutaric acid
map00470 D-Amino acid metabolism(5)	cpd:C00047 L-Lysine;cpd:C00025 L-Glutamic acid;cpd:C00188 L-Threonine;cpd:C00077 Ornithine;cpd:C00026 Oxoglutaric acid
map01230 Biosynthesis of amino acids(5)	cpd:C00047 L-Lysine;cpd:C00025 L-Glutamic acid;cpd:C00188 L-Threonine;cpd:C00077 Ornithine;cpd:C00026 Oxoglutaric acid
map00997 Biosynthesis of various other secondary metabolites(4)	cpd:C00047 L-Lysine;cpd:C00025 L-Glutamic acid;cpd:C00077 Ornithine;cpd:C00026 Oxoglutaric acid
map01064 Biosynthesis of alkaloids derived from ornithine, lysine and nicotinic acid(4)	cpd:C00047 L-Lysine;cpd:C00025 L-Glutamic acid;cpd:C00077 Ornithine;cpd:C00026 Oxoglutaric acid
map01210 2-Oxocarboxylic acid metabolism(4)	cpd:C00047 L-Lysine;cpd:C00025 L-Glutamic acid;cpd:C00077 Ornithine;cpd:C00026 Oxoglutaric acid
map00660 C5-Branched dibasic acid metabolism(4)	cpd:C00490 Itaconic acid;cpd:C00025 L-Glutamic acid;cpd:C00026 Oxoglutaric acid;cpd:C02341 trans-Aconitic acid
map00240 Pyrimidine metabolism(3)	cpd:C00881 Deoxycytidine;cpd:C00106 Uracil;cpd:C00299 Uridine
map00970 Aminoacyl-tRNA biosynthesis(3)	cpd:C00047 L-Lysine;cpd:C00025 L-Glutamic acid;cpd:C00188 L-Threonine
map00998 Biosynthesis of various antibiotics(3)	cpd:C00025 L-Glutamic acid;cpd:C00077 Ornithine;cpd:C00026 Oxoglutaric acid
map00650 Butanoate metabolism(3)	cpd:C01089 3-Hydroxybutyric acid;cpd:C00025 L-Glutamic acid;cpd:C00026 Oxoglutaric acid
map05230 Central carbon metabolism in cancer(3)	cpd:C00665 D-Fructose 2,6-bisphosphate;cpd:C00025 L-Glutamic acid;cpd:C00026 Oxoglutaric acid
map00330 Arginine and proline metabolism(3)	cpd:C01035 4-Guanidinobutanoic acid;cpd:C00025 L-Glutamic acid;cpd:C00077 Ornithine
map01240 Biosynthesis of cofactors(3)	cpd:C00025 L-Glutamic acid;cpd:C00026 Oxoglutaric acid;cpd:C00328 L-Kynurenine
map04974 Protein digestion and absorption(3)	cpd:C00047 L-Lysine;cpd:C00025 L-Glutamic acid;cpd:C00188 L-Threonine
map01232 Nucleotide metabolism(3)	cpd:C00881 Deoxycytidine;cpd:C00106 Uracil;cpd:C00299 Uridine
map00220 Arginine biosynthesis(3)	cpd:C00025 L-Glutamic acid;cpd:C00077 Ornithine;cpd:C00026 Oxoglutaric acid
map00860 Porphyrin metabolism(2)	cpd:C00025 L-Glutamic acid;cpd:C00188 L-Threonine
map04964 Proximal tubule bicarbonate reclamation(2)	cpd:C00025 L-Glutamic acid;cpd:C00026 Oxoglutaric acid
map00480 Glutathione metabolism(2)	cpd:C00025 L-Glutamic acid;cpd:C00077 Ornithine
map01250 Biosynthesis of nucleotide sugars(2)	cpd:C00128 Cytidine 5'-monophosphate-N-acetylneuraminic acid;cpd:C00357 N-Acetyl-D-Glucosamine 6-Phosphate
map00520 Amino sugar and nucleotide sugar metabolism(2)	cpd:C00128 Cytidine 5'-monophosphate-N-acetylneuraminic acid;cpd:C00357 N-Acetyl-D-Glucosamine 6-Phosphate
map00300 Lysine biosynthesis(2)	cpd:C00047 L-Lysine;cpd:C00026 Oxoglutaric acid
map01200 Carbon metabolism(2)	cpd:C00025 L-Glutamic acid;cpd:C00026 Oxoglutaric acid
map04922 Glucagon signaling pathway(2)	cpd:C00665 D-Fructose 2,6-bisphosphate;cpd:C00026 Oxoglutaric acid
map00260 Glycine, serine and threonine metabolism(2)	cpd:C05519 L-Allothreonine;cpd:C00188 L-Threonine
map04727 GABAergic synapse(2)	cpd:C00025 L-Glutamic acid;cpd:C00026 Oxoglutaric acid
map00250 Alanine, aspartate and glutamate metabolism(2)	cpd:C00025 L-Glutamic acid;cpd:C00026 Oxoglutaric acid
map00365 Furfural degradation(2)	cpd:C11101 5-Hydroxymethyl-2-furancarboxaldehyde;cpd:C00026 Oxoglutaric acid
map00630 Glyoxylate and dicarboxylate metabolism(2)	cpd:C00025 L-Glutamic acid;cpd:C00026 Oxoglutaric acid
map00430 Taurine and hypotaurine metabolism(2)	cpd:C00025 L-Glutamic acid;cpd:C00026 Oxoglutaric acid
map00340 Histidine metabolism(2)	cpd:C00025 L-Glutamic acid;cpd:C00026 Oxoglutaric acid
map00564 Glycerophospholipid metabolism(2)	cpd:C01233 sn-glycero-3-Phosphoethanolamine;cpd:C00588 Phosphorylcholine
map00310 Lysine degradation(2)	cpd:C00047 L-Lysine;cpd:C00026 Oxoglutaric acid
map00910 Nitrogen metabolism(1)	cpd:C00025 L-Glutamic acid
map04723 Retrograde endocannabinoid signaling(1)	cpd:C00025 L-Glutamic acid
map04721 Synaptic vesicle cycle(1)	cpd:C00025 L-Glutamic acid
map04066 HIF-1 signaling pathway(1)	cpd:C00026 Oxoglutaric acid
map01063 Biosynthesis of alkaloids derived from shikimate pathway(1)	cpd:C00026 Oxoglutaric acid
map05014 Amyotrophic lateral sclerosis(1)	cpd:C00025 L-Glutamic acid
map01061 Biosynthesis of phenylpropanoids(1)	cpd:C00026 Oxoglutaric acid
map05034 Alcoholism(1)	cpd:C00025 L-Glutamic acid
map00960 Tropane, piperidine and pyridine alkaloid biosynthesis(1)	cpd:C00047 L-Lysine
map00780 Biotin metabolism(1)	cpd:C00047 L-Lysine
map00290 Valine, leucine and isoleucine biosynthesis(1)	cpd:C00188 L-Threonine
map02020 Two-component system(1)	cpd:C00025 L-Glutamic acid
map00020 Citrate cycle (TCA cycle)(1)	cpd:C00026 Oxoglutaric acid
map04071 Sphingolipid signaling pathway(1)	cpd:C00319 Sphingosine
map01065 Biosynthesis of alkaloids derived from histidine and purine(1)	cpd:C00026 Oxoglutaric acid
map02060 Phosphotransferase system (PTS)(1)	cpd:C00357 N-Acetyl-D-Glucosamine 6-Phosphate
map00541 O-Antigen nucleotide sugar biosynthesis(1)	cpd:C00128 Cytidine 5'-monophosphate-N-acetylneuraminic acid
map04720 Long-term potentiation(1)	cpd:C00025 L-Glutamic acid
map04072 Phospholipase D signaling pathway(1)	cpd:C00025 L-Glutamic acid
map04540 Gap junction(1)	cpd:C00025 L-Glutamic acid
map00552 Teichoic acid biosynthesis(1)	cpd:C00588 Phosphorylcholine
map00380 Tryptophan metabolism(1)	cpd:C00328 L-Kynurenine
map04978 Mineral absorption(1)	cpd:C00188 L-Threonine
map05033 Nicotine addiction(1)	cpd:C00025 L-Glutamic acid
map00790 Folate biosynthesis(1)	cpd:C00268 4a-Carbinolamine tetrahydrobiopterin
map00261 Monobactam biosynthesis(1)	cpd:C00188 L-Threonine
map04210 Apoptosis(1)	cpd:C00319 Sphingosine
map05017 Spinocerebellar ataxia(1)	cpd:C00025 L-Glutamic acid
map00071 Fatty acid degradation(1)	cpd:C02990 L-Palmitoylcarnitine
map05231 Choline metabolism in cancer(1)	cpd:C00588 Phosphorylcholine
map00410 beta-Alanine metabolism(1)	cpd:C00106 Uracil
map01066 Biosynthesis of alkaloids derived from terpenoid and polyketide(1)	cpd:C00026 Oxoglutaric acid
map00770 Pantothenate and CoA biosynthesis(1)	cpd:C00106 Uracil
map01212 Fatty acid metabolism(1)	cpd:C02990 L-Palmitoylcarnitine
map04730 Long-term depression(1)	cpd:C00025 L-Glutamic acid
map00232 Caffeine metabolism(1)	cpd:C16357 3-Methylxanthine
map05016 Huntington disease(1)	cpd:C00025 L-Glutamic acid
map00040 Pentose and glucuronate interconversions(1)	cpd:C00026 Oxoglutaric acid
map04152 AMPK signaling pathway(1)	cpd:C00665 D-Fructose 2,6-bisphosphate
map05031 Amphetamine addiction(1)	cpd:C00025 L-Glutamic acid
map04080 Neuroactive ligand-receptor interaction(1)	cpd:C00025 L-Glutamic acid
map04216 Ferroptosis(1)	cpd:C00025 L-Glutamic acid
map05030 Cocaine addiction(1)	cpd:C00025 L-Glutamic acid
map00565 Ether lipid metabolism(1)	cpd:C01233 sn-glycero-3-Phosphoethanolamine
map04713 Circadian entrainment(1)	cpd:C00025 L-Glutamic acid
map01070 Biosynthesis of plant hormones(1)	cpd:C00026 Oxoglutaric acid
map04976 Bile secretion(1)	cpd:C00026 Oxoglutaric acid
map04068 FoxO signaling pathway(1)	cpd:C00025 L-Glutamic acid
map01062 Biosynthesis of terpenoids and steroids(1)	cpd:C00026 Oxoglutaric acid
map04724 Glutamatergic synapse(1)	cpd:C00025 L-Glutamic acid
map00053 Ascorbate and aldarate metabolism(1)	cpd:C00026 Oxoglutaric acid
map04217 Necroptosis(1)	cpd:C00319 Sphingosine
map00524 Neomycin, kanamycin and gentamicin biosynthesis(1)	cpd:C00025 L-Glutamic acid
map04024 cAMP signaling pathway(1)	cpd:C01089 3-Hydroxybutyric acid
map05143 African trypanosomiasis(1)	cpd:C00328 L-Kynurenine
map00051 Fructose and mannose metabolism(1)	cpd:C00665 D-Fructose 2,6-bisphosphate
map04742 Taste transduction(1)	cpd:C00025 L-Glutamic acid
map05022 Pathways of neurodegeneration - multiple diseases(1)	cpd:C00025 L-Glutamic acid
map00680 Methane metabolism(1)	cpd:C01031 S-Formylglutathione
map00332 Carbapenem biosynthesis(1)	cpd:C00025 L-Glutamic acid
map00720 Carbon fixation pathways in prokaryotes(1)	cpd:C00026 Oxoglutaric acid
map00600 Sphingolipid metabolism(1)	cpd:C00319 Sphingosine

## Sheet: Pathway_ Analysis
Pathway	Total	Hits	pvalue	-log(p)	Holm adjust	FDR	Enrichment factor	Diffmeta	Allmeta
C5-Branched dibasic acid metabolism	10	4	0.00875114	2.05794	0.875114	0.498495	0.234962	Itaconic acid;L-Glutamic acid;trans-Aconitic acid;Oxoglutaric acid	2-Ketobutyric acid;N-Acetyl-D-glucosamine;Pyruvic acid;Itaconic acid;Citraconic acid;L-Glutamic acid;Glyoxylic acid;trans-Aconitic acid;Acetylglycine;Oxoglutaric acid
Biosynthesis of various other secondary metabolites	12	4	0.0180658	1.74314	1	0.498495	0.281955	2,6-diaminohexanoic acid;Ornithine;L-Glutamic acid;Oxoglutaric acid	Phosphoserine;N-Acetyl-D-glucosamine;L-Aspartic acid;2,6-diaminohexanoic acid;Ornithine;Pyruvic acid;L-Glutamic acid;L-Phenylalanine;L-Alanine;Oxoglutaric acid;L-Tryptophan;L-Tyrosine
Porphyrin metabolism	3	2	0.0240524	1.61884	1	0.498495	0.140977	L-Threonine;L-Glutamic acid	L-Threonine;N-Acetyl-D-glucosamine;L-Glutamic acid
Furfural degradation	3	2	0.0240524	1.61884	1	0.498495	0.140977	5-Hydroxymethyl-2-furancarboxaldehyde;Oxoglutaric acid	5-Hydroxymethyl-2-furancarboxaldehyde;2-Furoic acid;Oxoglutaric acid
D-Amino acid metabolism	22	5	0.0422212	1.37447	1	0.498495	0.413534	L-Threonine;2,6-diaminohexanoic acid;Ornithine;L-Glutamic acid;Oxoglutaric acid	L-Glutamine;L-Threonine;Racemethionine;Pyrrole-2-carboxylic acid;N-Acetyl-D-glucosamine;L-Aspartic acid;2,6-diaminohexanoic acid;D-Glutamine;Ornithine;Pyruvic acid;L-Arginine;D-Proline;L-Methionine;D-Serine;L-Glutamic acid;D-Aspartic acid;L-Histidine;L-Phenylalanine;5-Aminovaleric acid;L-Alanine;5-Aminopentanoic acid;Oxoglutaric acid
Biosynthesis of alkaloids derived from ornithine, lysine and nicotinic acid	16	4	0.0509619	1.29275	1	0.498495	0.37594	2,6-diaminohexanoic acid;Ornithine;L-Glutamic acid;Oxoglutaric acid	L-allo-isoleucine;N-Acetyl-D-glucosamine;L-Aspartic acid;2,6-diaminohexanoic acid;Ornithine;Pyruvic acid;L-Arginine;L-Glutamic acid;Isocitric acid;L-Phenylalanine;Quinolinic acid;Alpha-D-Glucose;Pipecolic acid;Allysine;L-Malic acid;Oxoglutaric acid
Butanoate metabolism	10	3	0.0566733	1.24662	1	0.498495	0.313283	3-Hydroxybutyric acid;L-Glutamic acid;Oxoglutaric acid	Maleic acid;N-Acetyl-D-glucosamine;3-Hydroxybutyric acid;Acetoacetic acid;Pyruvic acid;gamma-Aminobutyric acid;L-Glutamic acid;D-Malic acid;4-Aminobutyric Acid;Oxoglutaric acid
Metabolic pathways	210	23	0.068892	1.16183	1	0.498495	0.858124	3-Methylxanthine;L-Threonine;kynurenine;2'-Deoxycytidine;Glycerylphosphorylethanolamine;3-Hydroxybutyric acid;Uridine;S-Formylglutathione;2,6-diaminohexanoic acid;Cytidine monophosphate N-acetylneuraminic acid;L-Allothreonine;1,3,5-Trihydroxybenzene;Ornithine;Itaconic acid;N-Acetyl-D-Glucosamine 6-Phosphate;L-Glutamic acid;Phosphorylcholine;trans-Aconitic acid;D-Fructose 2,6-bisphosphate;4-Guanid…	L-Glutamine;Trimethylamine N-oxide;SM(d18:0/14:0);3-Methylxanthine;D-Ribose;D-Glucuronic acid;L-Threonine;N-Acetyl-L-glutamic acid;Maleic acid;Cholic acid;D-Maltose;PC(18:1(11Z)/15:0);Glutaric acid;kynurenine;DL-Methionine sulfoxide;Nicotinamide;2'-Deoxycytidine;Chenodeoxycholic acid;7-Methylxanthine;Racemethionine;Pyridoxal;Oxoadipic acid;Phosphoserine;Pyrrolidonecarboxylic acid;Mesylate;S-Adeno…
ABC transporters	33	6	0.0706764	1.15073	1	0.498495	0.516917	L-Threonine;2'-Deoxycytidine;Uridine;2,6-diaminohexanoic acid;Ornithine;L-Glutamic acid	L-Glutamine;D-Ribose;L-Threonine;D-Maltose;2'-Deoxycytidine;Guanosine;L-allo-isoleucine;Cytidine;N-Acetyl-D-glucosamine;Uridine;L-Aspartic acid;2,6-diaminohexanoic acid;D-Glutamine;Inosine;Ornithine;Trehalose;Glutathione;L-Arginine;D-Xylose;3-Dehydroxycarnitine;Taurine;2'-Deoxyinosine;L-Glutamic acid;L-Histidine;L-Phenylalanine;myo-Inositol;4-Trimethylammoniobutanoic acid;L-Alanine;Choline;Maltot…
Glucagon signaling pathway	5	2	0.0711978	1.14753	1	0.498495	0.234962	D-Fructose 2,6-bisphosphate;Oxoglutaric acid	Pyruvic acid;Isocitric acid;D-Fructose 2,6-bisphosphate;L-Malic acid;Oxoglutaric acid
Biosynthesis of various antibiotics	11	3	0.0730998	1.13608	1	0.498495	0.344612	Ornithine;L-Glutamic acid;Oxoglutaric acid	Phosphoserine;N-Acetyl-D-glucosamine;L-Aspartic acid;Ornithine;Pyruvic acid;L-Arginine;Glucose 6-phosphate;L-Glutamic acid;O-Acetyl-L-serine;Oxoglutaric acid;L-Tyrosine
Biotin metabolism	1	1	0.093985	1.02694	1	0.498495	0.093985	2,6-diaminohexanoic acid	2,6-diaminohexanoic acid
Folate biosynthesis	1	1	0.093985	1.02694	1	0.498495	0.093985	1,3,5-Trihydroxybenzene	1,3,5-Trihydroxybenzene
Apoptosis	1	1	0.093985	1.02694	1	0.498495	0.093985	D-Sphingosine	D-Sphingosine
Arginine biosynthesis	13	3	0.111551	0.952525	1	0.498495	0.407268	Ornithine;L-Glutamic acid;Oxoglutaric acid	L-Glutamine;N-Acetyl-L-glutamic acid;N-Acetylglutamic acid;N-Acetyl-D-glucosamine;Carbamoyl phosphate;L-Aspartic acid;Argininosuccinic acid;D-Glutamine;Ornithine;L-Arginine;L-Glutamic acid;Oxoglutaric acid;N-Acetylornithine
2-Oxocarboxylic acid metabolism	21	4	0.120452	0.919185	1	0.498495	0.493421	2,6-diaminohexanoic acid;Ornithine;L-Glutamic acid;Oxoglutaric acid	N-Acetyl-L-glutamic acid;Racemethionine;Oxoadipic acid;2-Ketobutyric acid;N-Acetylglutamic acid;L-allo-isoleucine;N-Acetyl-D-glucosamine;L-Aspartic acid;2,6-diaminohexanoic acid;2-Aminohexanedioic acid;Ornithine;Pyruvic acid;Aminoadipic acid;L-Methionine;L-Glutamic acid;Isocitric acid;L-Phenylalanine;Oxoglutaric acid;N-Acetylornithine;L-Tryptophan;L-Tyrosine
GABAergic synapse	7	2	0.132948	0.876317	1	0.498495	0.328947	L-Glutamic acid;Oxoglutaric acid	L-Glutamine;N-Acetyl-D-glucosamine;D-Glutamine;gamma-Aminobutyric acid;L-Glutamic acid;4-Aminobutyric Acid;Oxoglutaric acid
Lysine biosynthesis	7	2	0.132948	0.876317	1	0.498495	0.328947	2,6-diaminohexanoic acid;Oxoglutaric acid	Oxoadipic acid;L-Aspartic acid;2,6-diaminohexanoic acid;2-Aminohexanedioic acid;Aminoadipic acid;Allysine;Oxoglutaric acid
Glutathione metabolism	7	2	0.132948	0.876317	1	0.498495	0.328947	Ornithine;L-Glutamic acid	Pyrrolidonecarboxylic acid;Dehydroascorbic acid;N-Acetyl-D-glucosamine;Oxidized glutathione;Ornithine;Glutathione;L-Glutamic acid
Proximal tubule bicarbonate reclamation	7	2	0.132948	0.876317	1	0.498495	0.328947	L-Glutamic acid;Oxoglutaric acid	L-Glutamine;N-Acetyl-D-glucosamine;D-Glutamine;L-Glutamic acid;Alpha-D-Glucose;L-Malic acid;Oxoglutaric acid
Amino sugar and nucleotide sugar metabolism	7	2	0.132948	0.876317	1	0.498495	0.328947	Cytidine monophosphate N-acetylneuraminic acid;N-Acetyl-D-Glucosamine 6-Phosphate	Beta-D-Galactose;Cytidine monophosphate N-acetylneuraminic acid;beta-D-Glucosamine;D-Xylose;N-Acetyl-D-Glucosamine 6-Phosphate;Alpha-D-Glucose;Uridine diphosphate glucuronic acid
Pyrimidine metabolism	14	3	0.133248	0.87534	1	0.498495	0.438596	2'-Deoxycytidine;Uridine;Uracil	L-Glutamine;2'-Deoxycytidine;Cytidine;Carbamoyl phosphate;Uridine;D-Glutamine;Methylmalonic acid;Beta-Alanine;Cytosine;Uracil;5-Methylcytosine;Cytidine monophosphate;Uridine 5'-diphosphate;Uridine 5'-monophosphate
Biosynthesis of nucleotide sugars	8	2	0.167242	0.776656	1	0.498495	0.37594	Cytidine monophosphate N-acetylneuraminic acid;N-Acetyl-D-Glucosamine 6-Phosphate	Beta-D-Galactose;Cytidine monophosphate N-acetylneuraminic acid;beta-D-Glucosamine;N-Acetyl-D-Glucosamine 6-Phosphate;myo-Inositol;Alpha-D-Glucose;D-Arabinose 5-phosphate;Uridine diphosphate glucuronic acid
Phospholipase D signaling pathway	2	1	0.179458	0.746037	1	0.498495	0.18797	L-Glutamic acid	N-Acetyl-D-glucosamine;L-Glutamic acid
Gap junction	2	1	0.179458	0.746037	1	0.498495	0.18797	L-Glutamic acid	N-Acetyl-D-glucosamine;L-Glutamic acid
Long-term potentiation	2	1	0.179458	0.746037	1	0.498495	0.18797	L-Glutamic acid	N-Acetyl-D-glucosamine;L-Glutamic acid
Spinocerebellar ataxia	2	1	0.179458	0.746037	1	0.498495	0.18797	L-Glutamic acid	N-Acetyl-D-glucosamine;L-Glutamic acid
Fatty acid metabolism	2	1	0.179458	0.746037	1	0.498495	0.18797	L-Palmitoylcarnitine	L-Palmitoylcarnitine;Palmitic acid
Teichoic acid biosynthesis	2	1	0.179458	0.746037	1	0.498495	0.18797	Phosphorylcholine	Citicoline;Phosphorylcholine
Huntington disease	2	1	0.179458	0.746037	1	0.498495	0.18797	L-Glutamic acid	N-Acetyl-D-glucosamine;L-Glutamic acid
Circadian entrainment	2	1	0.179458	0.746037	1	0.498495	0.18797	L-Glutamic acid	N-Acetyl-D-glucosamine;L-Glutamic acid
Carbapenem biosynthesis	2	1	0.179458	0.746037	1	0.498495	0.18797	L-Glutamic acid	N-Acetyl-D-glucosamine;L-Glutamic acid
HIF-1 signaling pathway	2	1	0.179458	0.746037	1	0.498495	0.18797	Oxoglutaric acid	Pyruvic acid;Oxoglutaric acid
Long-term depression	2	1	0.179458	0.746037	1	0.498495	0.18797	L-Glutamic acid	N-Acetyl-D-glucosamine;L-Glutamic acid
O-Antigen nucleotide sugar biosynthesis	2	1	0.179458	0.746037	1	0.498495	0.18797	Cytidine monophosphate N-acetylneuraminic acid	Cytidine monophosphate N-acetylneuraminic acid;Uridine diphosphate glucuronic acid
Ether lipid metabolism	2	1	0.179458	0.746037	1	0.498495	0.18797	Glycerylphosphorylethanolamine	Glycerylphosphorylethanolamine;Glycerophosphocholine
Taurine and hypotaurine metabolism	9	2	0.20294	0.692632	1	0.532174	0.422932	L-Glutamic acid;Oxoglutaric acid	N-Acetyl-D-glucosamine;Taurocholic acid;Pyruvic acid;2-Hydroxyethanesulfonic acid;Taurine;L-Glutamic acid;L-Alanine;Acetylglycine;Oxoglutaric acid
Arginine and proline metabolism	17	3	0.20602	0.686091	1	0.532174	0.532581	Ornithine;L-Glutamic acid;4-Guanidinobutyric acid	S-Adenosylmethionine;Creatine;N-Acetyl-D-glucosamine;Phosphocreatine;Ornithine;Pyruvic acid;L-Arginine;D-Proline;gamma-Aminobutyric acid;L-Glutamic acid;Glyoxylic acid;4-Aminobutyric Acid;4-Guanidinobutyric acid;5-Aminovaleric acid;5-Aminopentanoic acid;Creatinine;4-Acetamidobutanoic acid
Microbial metabolism in diverse environments	53	7	0.207548	0.682882	1	0.532174	0.7116	3-Methylxanthine;L-Threonine;S-Formylglutathione;2,6-diaminohexanoic acid;5-Hydroxymethyl-2-furancarboxaldehyde;L-Glutamic acid;Oxoglutaric acid	L-Glutamine;Trimethylamine N-oxide;3-Methylxanthine;4-Aminophenol;L-Threonine;Maleic acid;Glutaric acid;7-Methylxanthine;1,2,3-Trihydroxybenzene;Pyridoxal;Oxoadipic acid;Phosphoserine;Ectoine;Fructose 1-phosphate;N-Acetyl-D-glucosamine;Carbamoyl phosphate;L-Aspartic acid;S-Formylglutathione;2,6-diaminohexanoic acid;5-Hydroxymethyl-2-furancarboxaldehyde;D-Glutamine;Adenosine phosphosulfate;Acetoac…
Biosynthesis of amino acids	35	5	0.217545	0.66245	1	0.537333	0.657895	L-Threonine;2,6-diaminohexanoic acid;Ornithine;L-Glutamic acid;Oxoglutaric acid	L-Glutamine;L-Threonine;N-Acetyl-L-glutamic acid;Racemethionine;Oxoadipic acid;Phosphoserine;S-Adenosylmethionine;2-Ketobutyric acid;N-Acetylglutamic acid;L-allo-isoleucine;N-Acetyl-D-glucosamine;Carbamoyl phosphate;L-Aspartic acid;2,6-diaminohexanoic acid;Argininosuccinic acid;L-Asparagine;D-Glutamine;2-Aminohexanedioic acid;Ornithine;Pyruvic acid;Aminoadipic acid;L-Arginine;L-Methionine;L-Gluta…
Aminoacyl-tRNA biosynthesis	18	3	0.23221	0.634119	1	0.537333	0.56391	L-Threonine;2,6-diaminohexanoic acid;L-Glutamic acid	L-Glutamine;L-Threonine;Racemethionine;Phosphoserine;L-allo-isoleucine;N-Acetyl-D-glucosamine;L-Aspartic acid;2,6-diaminohexanoic acid;L-Asparagine;D-Glutamine;L-Arginine;L-Methionine;L-Glutamic acid;L-Histidine;L-Phenylalanine;L-Alanine;L-Tryptophan;L-Tyrosine
Biosynthesis of plant secondary metabolites	37	5	0.25549	0.592626	1	0.537333	0.695489	L-Threonine;2,6-diaminohexanoic acid;Ornithine;L-Glutamic acid;Oxoglutaric acid	L-Glutamine;L-Threonine;Racemethionine;S-Adenosylmethionine;1-Aminocyclopropanecarboxylic acid;L-allo-isoleucine;N-Acetyl-D-glucosamine;L-Aspartic acid;2,6-diaminohexanoic acid;L-Asparagine;D-Glutamine;Ornithine;Pyruvic acid;L-Arginine;L-Methionine;Adenosine monophosphate;5'-Deoxy-5'-methylthioadenosine;Stearic acid;L-Glutamic acid;Isocitric acid;Guanosine-5'-monophosphate;L-Histidine;L-Phenylala…
Cocaine addiction	3	1	0.257161	0.589795	1	0.537333	0.281955	L-Glutamic acid	N-Acetyl-D-glucosamine;L-Glutamic acid;L-Tyrosine
Neomycin, kanamycin and gentamicin biosynthesis	3	1	0.257161	0.589795	1	0.537333	0.281955	L-Glutamic acid	N-Acetyl-D-glucosamine;Glucose 6-phosphate;L-Glutamic acid
African trypanosomiasis	3	1	0.257161	0.589795	1	0.537333	0.281955	kynurenine	kynurenine;Prostaglandin E2;L-Tryptophan
Fructose and mannose metabolism	3	1	0.257161	0.589795	1	0.537333	0.281955	D-Fructose 2,6-bisphosphate	Fructose 1-phosphate;D-Fructose 2,6-bisphosphate;Alpha-D-Glucose
Amphetamine addiction	3	1	0.257161	0.589795	1	0.537333	0.281955	L-Glutamic acid	N-Acetyl-D-glucosamine;L-Glutamic acid;L-Tyrosine
Histidine metabolism	11	2	0.276486	0.558326	1	0.537333	0.516917	L-Glutamic acid;Oxoglutaric acid	N-Acetyl-D-glucosamine;L-Aspartic acid;Imidazole-4-acetaldehyde;1-Methyl-L-Histidine;L-Glutamic acid;L-Histidine;Ergothioneine;N-Acetylhistamine;1-Methylhistidine;Oxoglutaric acid;Methylimidazole acetaldehyde
Glyoxylate and dicarboxylate metabolism	12	2	0.313495	0.50377	1	0.537333	0.56391	L-Glutamic acid;Oxoglutaric acid	L-Glutamine;N-Acetyl-D-glucosamine;D-Glutamine;Pyruvic acid;Citraconic acid;L-Glutamic acid;Isocitric acid;Glyoxylic acid;Acetylglycine;L-Malic acid;Oxoglutaric acid;Hydroxypyruvic acid
Protein digestion and absorption	21	3	0.314054	0.502995	1	0.537333	0.657895	L-Threonine;2,6-diaminohexanoic acid;L-Glutamic acid	L-Glutamine;L-Threonine;Racemethionine;L-allo-isoleucine;N-Acetyl-D-glucosamine;L-Aspartic acid;2,6-diaminohexanoic acid;L-Asparagine;D-Glutamine;L-Arginine;L-Methionine;L-Glutamic acid;L-Histidine;L-Phenylalanine;Beta-Alanine;Propionic acid;Piperidine;L-Alanine;Acetylglycine;L-Tryptophan;L-Tyrosine
Central carbon metabolism in cancer	21	3	0.314054	0.502995	1	0.537333	0.657895	L-Glutamic acid;D-Fructose 2,6-bisphosphate;Oxoglutaric acid	L-Glutamine;Racemethionine;L-allo-isoleucine;N-Acetyl-D-glucosamine;L-Aspartic acid;L-Asparagine;D-Glutamine;Pyruvic acid;L-Arginine;L-Methionine;Glucose 6-phosphate;L-Glutamic acid;Isocitric acid;L-Histidine;L-Phenylalanine;D-Fructose 2,6-bisphosphate;L-Alanine;L-Malic acid;Oxoglutaric acid;L-Tryptophan;L-Tyrosine
Amyotrophic lateral sclerosis	4	1	0.327773	0.484427	1	0.537333	0.37594	L-Glutamic acid	N-Acetyl-D-glucosamine;L-Arginine;L-Glutamic acid;ADP
Fatty acid degradation	4	1	0.327773	0.484427	1	0.537333	0.37594	L-Palmitoylcarnitine	Glutaric acid;L-Palmitoylcarnitine;Glycolic Acid;Palmitic acid
Valine, leucine and isoleucine biosynthesis	4	1	0.327773	0.484427	1	0.537333	0.37594	L-Threonine	L-Threonine;2-Ketobutyric acid;L-allo-isoleucine;Pyruvic acid
Caffeine metabolism	4	1	0.327773	0.484427	1	0.537333	0.37594	3-Methylxanthine	3-Methylxanthine;7-Methylxanthine;Glyoxylic acid;Theophylline
FoxO signaling pathway	4	1	0.327773	0.484427	1	0.537333	0.37594	L-Glutamic acid	N-Acetyl-D-glucosamine;Adenosine monophosphate;L-Glutamic acid;ADP
AMPK signaling pathway	4	1	0.327773	0.484427	1	0.537333	0.37594	D-Fructose 2,6-bisphosphate	Pyruvic acid;Adenosine monophosphate;D-Fructose 2,6-bisphosphate;ADP
Tryptophan metabolism	4	1	0.327773	0.484427	1	0.537333	0.37594	kynurenine	kynurenine;Oxoadipic acid;Quinolinic acid;L-Tryptophan
Alcoholism	4	1	0.327773	0.484427	1	0.537333	0.37594	L-Glutamic acid	N-Acetyl-D-glucosamine;L-Glutamic acid;Adenosine;L-Tyrosine
Glutamatergic synapse	4	1	0.327773	0.484427	1	0.537333	0.37594	L-Glutamic acid	L-Glutamine;N-Acetyl-D-glucosamine;D-Glutamine;L-Glutamic acid
Citrate cycle (TCA cycle)	4	1	0.327773	0.484427	1	0.537333	0.37594	Oxoglutaric acid	Pyruvic acid;Isocitric acid;L-Malic acid;Oxoglutaric acid
Nucleotide metabolism	23	3	0.369725	0.432121	1	0.567995	0.720551	2'-Deoxycytidine;Uridine;Uracil	L-Glutamine;2'-Deoxycytidine;Guanosine;Cytidine;Uridine;D-Glutamine;Inosine;Guanosine diphosphate;Hypoxanthine;Adenosine monophosphate;2'-Deoxyinosine;Guanine;Guanosine-5'-monophosphate;Adenine;Cytosine;ADP;Inosinic acid;Uracil;Guanosine monophosphate;Cytidine monophosphate;Uridine 5'-diphosphate;Adenosine;Uridine 5'-monophosphate
Glycine, serine and threonine metabolism	14	2	0.386372	0.412994	1	0.567995	0.657895	L-Threonine;L-Allothreonine	L-Threonine;Phosphoserine;Ectoine;Creatine;2-Ketobutyric acid;L-Aspartic acid;L-Allothreonine;Dimethylglycine;Pyruvic acid;D-Serine;Glyoxylic acid;Hydroxypyruvic acid;PS(18:0/22:6(4Z,7Z,10Z,13Z,16Z,19Z));L-Tryptophan
Lysine degradation	14	2	0.386372	0.412994	1	0.567995	0.657895	2,6-diaminohexanoic acid;Oxoglutaric acid	Glutaric acid;Oxoadipic acid;2,6-diaminohexanoic acid;2-Aminohexanedioic acid;Acetoacetic acid;Aminoadipic acid;3-Dehydroxycarnitine;L-2-Hydroxyglutaric acid;4-Trimethylammoniobutanoic acid;Pipecolic acid;5-Aminovaleric acid;Allysine;5-Aminopentanoic acid;Oxoglutaric acid
Nicotine addiction	5	1	0.391917	0.406806	1	0.567995	0.469925	L-Glutamic acid	N-Acetyl-D-glucosamine;gamma-Aminobutyric acid;L-Glutamic acid;4-Aminobutyric Acid;Acetylcholine
Synaptic vesicle cycle	5	1	0.391917	0.406806	1	0.567995	0.469925	L-Glutamic acid	N-Acetyl-D-glucosamine;gamma-Aminobutyric acid;L-Glutamic acid;4-Aminobutyric Acid;Acetylcholine
Ferroptosis	5	1	0.391917	0.406806	1	0.567995	0.469925	L-Glutamic acid	N-Acetyl-D-glucosamine;Oxidized glutathione;Glutathione;Adrenic acid;L-Glutamic acid
Pentose and glucuronate interconversions	5	1	0.391917	0.406806	1	0.567995	0.469925	Oxoglutaric acid	Pyruvic acid;D-Xylose;D-Arabitol;Oxoglutaric acid;Uridine diphosphate glucuronic acid
Nitrogen metabolism	5	1	0.391917	0.406806	1	0.567995	0.469925	L-Glutamic acid	L-Glutamine;N-Acetyl-D-glucosamine;Carbamoyl phosphate;D-Glutamine;L-Glutamic acid
Alanine, aspartate and glutamate metabolism	15	2	0.42176	0.374934	1	0.602515	0.704887	L-Glutamic acid;Oxoglutaric acid	L-Glutamine;N-Acetyl-D-glucosamine;Carbamoyl phosphate;L-Aspartic acid;Argininosuccinic acid;L-Asparagine;D-Glutamine;Pyruvic acid;N-Acetyl-L-aspartic acid;gamma-Aminobutyric acid;L-Glutamic acid;D-Aspartic acid;4-Aminobutyric Acid;L-Alanine;Oxoglutaric acid
Necroptosis	6	1	0.450162	0.346631	1	0.608327	0.56391	D-Sphingosine	SM(d18:0/14:0);SM(d18:0/18:1(9Z));SM(d18:1/24:1(15Z));SM(d18:1/12:0);D-Sphingosine;SM(d18:1/20:0)
Tropane, piperidine and pyridine alkaloid biosynthesis	6	1	0.450162	0.346631	1	0.608327	0.56391	2,6-diaminohexanoic acid	L-allo-isoleucine;2,6-diaminohexanoic acid;L-Phenylalanine;Piperidine;Pipecolic acid;Allysine
Carbon fixation pathways in prokaryotes	6	1	0.450162	0.346631	1	0.608327	0.56391	Oxoglutaric acid	Pyruvic acid;Isocitric acid;Glyoxylic acid;Acetylglycine;L-Malic acid;Oxoglutaric acid
Pantothenate and CoA biosynthesis	6	1	0.450162	0.346631	1	0.608327	0.56391	Uracil	L-Aspartic acid;Pyruvic acid;Beta-Alanine;Pantothenic acid;D-Pantothenic Acid;Uracil
Monobactam biosynthesis	7	1	0.503031	0.298405	1	0.636749	0.657895	L-Threonine	L-Threonine;S-Adenosylmethionine;L-Aspartic acid;Adenosine phosphosulfate;Pyruvic acid;L-Arginine;L-Tyrosine
Pathways of neurodegeneration - multiple diseases	7	1	0.503031	0.298405	1	0.636749	0.657895	L-Glutamic acid	N-Acetyl-D-glucosamine;L-Arginine;Adenosine monophosphate;L-Glutamic acid;ADP;Acetylcholine;Hydrogen phosphate
cAMP signaling pathway	7	1	0.503031	0.298405	1	0.636749	0.657895	3-Hydroxybutyric acid	3-Hydroxybutyric acid;gamma-Aminobutyric acid;Adenosine monophosphate;4-Aminobutyric Acid;Prostaglandin E2;Acetylcholine;Adenosine
Phosphotransferase system (PTS)	7	1	0.503031	0.298405	1	0.636749	0.657895	N-Acetyl-D-Glucosamine 6-Phosphate	D-Maltose;Fructose 1-phosphate;beta-D-Glucosamine;Trehalose;Pyruvic acid;Glucose 6-phosphate;N-Acetyl-D-Glucosamine 6-Phosphate
Biosynthesis of alkaloids derived from terpenoid and polyketide	7	1	0.503031	0.298405	1	0.636749	0.657895	Oxoglutaric acid	Cholesterol;Pyruvic acid;Isocitric acid;1-Deoxy-D-xylulose 5-phosphate;Alpha-D-Glucose;L-Malic acid;Oxoglutaric acid
Carbon metabolism	18	2	0.521728	0.282556	1	0.65216	0.845865	L-Glutamic acid;Oxoglutaric acid	Phosphoserine;N-Acetyl-D-glucosamine;Carbamoyl phosphate;L-Aspartic acid;Pyruvic acid;Citraconic acid;L-Glutamic acid;Isocitric acid;Gluconic acid;Glyoxylic acid;Gluconolactone;Alpha-D-Glucose;L-Alanine;O-Acetyl-L-serine;Acetylglycine;L-Malic acid;Oxoglutaric acid;Hydroxypyruvic acid
Biosynthesis of terpenoids and steroids	8	1	0.551001	0.258847	1	0.680249	0.75188	Oxoglutaric acid	Lutein;Pyruvic acid;Glucose 6-phosphate;Isocitric acid;1-Deoxy-D-xylulose 5-phosphate;Alpha-D-Glucose;L-Malic acid;Oxoglutaric acid
Sphingolipid metabolism	9	1	0.594509	0.225842	1	0.716276	0.845865	D-Sphingosine	SM(d18:0/14:0);O-Phosphoethanolamine;Sphinganine;SM(d18:0/18:1(9Z));Phytosphingosine;SM(d18:1/24:1(15Z));SM(d18:1/12:0);D-Sphingosine;SM(d18:1/20:0)
Sphingolipid signaling pathway	9	1	0.594509	0.225842	1	0.716276	0.845865	D-Sphingosine	SM(d18:0/14:0);O-Phosphoethanolamine;Sphinganine;SM(d18:0/18:1(9Z));SM(d18:1/24:1(15Z));SM(d18:1/12:0);D-Sphingosine;SM(d18:1/20:0);Adenosine
Biosynthesis of cofactors	33	3	0.626161	0.203314	1	0.720108	1.03383	kynurenine;L-Glutamic acid;Oxoglutaric acid	L-Glutamine;kynurenine;Nicotinamide;Racemethionine;Pyridoxal;Oxoadipic acid;S-Adenosylmethionine;N-Acetyl-D-glucosamine;Carbamoyl phosphate;L-Aspartic acid;Oxidized glutathione;D-Glutamine;Pyruvic acid;Glutathione;L-Methionine;Adenosine monophosphate;L-Glutamic acid;Isocitric acid;S-Adenosyl-L-homocysteine;Beta-Alanine;1-Deoxy-D-xylulose 5-phosphate;Quinolinic acid;Pantothenic acid;D-Pantothenic …
Two-component system	10	1	0.633954	0.197943	1	0.720108	0.93985	L-Glutamic acid	L-Glutamine;Trimethylamine N-oxide;N-Acetyl-D-glucosamine;L-Aspartic acid;D-Glutamine;Acetoacetic acid;Glucose 6-phosphate;L-Glutamic acid;L-Malic acid;Hydrogen phosphate
Biosynthesis of alkaloids derived from shikimate pathway	10	1	0.633954	0.197943	1	0.720108	0.93985	Oxoglutaric acid	Pyruvic acid;Isocitric acid;L-Phenylalanine;Salsolinol;Alpha-D-Glucose;L-Malic acid;Oxoglutaric acid;Quinidine;L-Tryptophan;L-Tyrosine
Biosynthesis of alkaloids derived from histidine and purine	11	1	0.6697	0.17412	1	0.720108	1.03383	Oxoglutaric acid	Pyruvic acid;Adenosine monophosphate;Isocitric acid;Guanosine-5'-monophosphate;L-Histidine;Theophylline;Alpha-D-Glucose;Inosinic acid;Guanosine monophosphate;L-Malic acid;Oxoglutaric acid
Bile secretion	11	1	0.6697	0.17412	1	0.720108	1.03383	Oxoglutaric acid	Cholic acid;Chenodeoxycholic acid;Taurocholic acid;Cholesterol;Glutathione;1-Methylnicotinamide;Deoxycholic acid;Prostaglandin E2;L-Carnitine;Acetylcholine;Oxoglutaric acid
Ascorbate and aldarate metabolism	11	1	0.6697	0.17412	1	0.720108	1.03383	Oxoglutaric acid	D-Glucuronic acid;Dehydroascorbic acid;Ascorbic acid;Pyruvic acid;myo-Inositol;Threonic acid;D-Glucurono-6,3-lactone;L-Gulonolactone;Oxoglutaric acid;Uridine diphosphate glucuronic acid;L-Threonic acid
beta-Alanine metabolism	11	1	0.6697	0.17412	1	0.720108	1.03383	Uracil	L-Aspartic acid;gamma-Aminobutyric acid;L-Histidine;4-Aminobutyric Acid;Beta-Alanine;Quinolinic acid;Pantothenic acid;Beta-Aminopropionitrile;D-Pantothenic Acid;Uracil;N-Acetyl-beta-alanine
Biosynthesis of phenylpropanoids	11	1	0.6697	0.17412	1	0.720108	1.03383	Oxoglutaric acid	Pyruvic acid;Taxifolin;Genistein;Isocitric acid;Bergapten;L-Phenylalanine;Naringenin;Alpha-D-Glucose;L-Malic acid;Oxoglutaric acid;L-Tryptophan
Methane metabolism	11	1	0.6697	0.17412	1	0.720108	1.03383	S-Formylglutathione	Trimethylamine N-oxide;Oxoadipic acid;Phosphoserine;S-Formylglutathione;Pyruvic acid;Glyoxylic acid;Acetylglycine;L-Malic acid;Hydroxypyruvic acid;N-methyl-L-glutamic Acid;L-Tyrosine
Mineral absorption	11	1	0.6697	0.17412	1	0.720108	1.03383	L-Threonine	L-Glutamine;L-Threonine;Racemethionine;L-allo-isoleucine;L-Asparagine;D-Glutamine;L-Methionine;L-Phenylalanine;L-Alanine;Hydrogen phosphate;L-Tryptophan
Neuroactive ligand-receptor interaction	12	1	0.702083	0.153612	1	0.746896	1.12782	L-Glutamic acid	N-Acetyl-D-glucosamine;L-Aspartic acid;gamma-Aminobutyric acid;Taurine;L-Glutamic acid;4-Aminobutyric Acid;Beta-Alanine;Prostaglandin E2;ADP;Acetylcholine;Uridine 5'-diphosphate;Adenosine
Taste transduction	13	1	0.731405	0.135842	1	0.7699	1.2218	L-Glutamic acid	D-Maltose;N-Acetyl-D-glucosamine;gamma-Aminobutyric acid;D-Serine;Adenosine monophosphate;L-Glutamic acid;Guanosine-5'-monophosphate;4-Aminobutyric Acid;ADP;Inosinic acid;Acetylcholine;Guanosine monophosphate;L-Malic acid
Biosynthesis of plant hormones	15	1	0.781959	0.106816	1	0.814541	1.40977	Oxoglutaric acid	Racemethionine;S-Adenosylmethionine;1-Aminocyclopropanecarboxylic acid;L-Aspartic acid;Pyruvic acid;L-Methionine;Adenosine monophosphate;Isocitric acid;L-Phenylalanine;1-Deoxy-D-xylulose 5-phosphate;Alpha-D-Glucose;Inosinic acid;L-Malic acid;Oxoglutaric acid;L-Tryptophan
Biosynthesis of secondary metabolites	91	6	0.915138	0.0385134	1	0.943441	1.42544	3-Methylxanthine;L-Threonine;2,6-diaminohexanoic acid;Ornithine;L-Glutamic acid;Oxoglutaric acid	3-Methylxanthine;L-Threonine;N-Acetyl-L-glutamic acid;D-Maltose;PC(18:1(11Z)/15:0);Sinapine;7-Methylxanthine;Racemethionine;Oxoadipic acid;Phosphoserine;S-Adenosylmethionine;1-Aminocyclopropanecarboxylic acid;Lutein;2-Ketobutyric acid;PC(22:5(7Z,10Z,13Z,16Z,19Z)/18:3(6Z,9Z,12Z));N-Acetylglutamic acid;L-allo-isoleucine;N-Acetyl-D-glucosamine;L-Aspartic acid;2,6-diaminohexanoic acid;Argininosuccini…
Retrograde endocannabinoid signaling	28	1	0.946208	0.0240132	1	0.965519	2.63158	L-Glutamic acid	PC(18:1(11Z)/15:0);PC(22:5(7Z,10Z,13Z,16Z,19Z)/18:3(6Z,9Z,12Z));N-Acetyl-D-glucosamine;PC(22:5(7Z,10Z,13Z,16Z,19Z)/18:2(9Z,12Z));PC(22:6(4Z,7Z,10Z,13Z,16Z,19Z)/20:1(11Z));PC(22:2(13Z,16Z)/14:1(9Z));PC(P-18:1(9Z)/15:0);PC(P-18:1(9Z)/16:1(9Z));gamma-Aminobutyric acid;PC(16:0/15:0);PC(22:6(4Z,7Z,10Z,13Z,16Z,19Z)/20:2(11Z,14Z));PC(22:5(4Z,7Z,10Z,13Z,16Z)/15:0);PC(20:4(5Z,8Z,11Z,14Z)/14:0);L-Glutamic …
Glycerophospholipid metabolism	50	2	0.968871	0.013734	1	0.978658	2.34962	Glycerylphosphorylethanolamine;Phosphorylcholine	LysoPC(20:2(11Z,14Z));PC(18:1(11Z)/15:0);LysoPC(24:1(15Z));PC(22:5(7Z,10Z,13Z,16Z,19Z)/18:3(6Z,9Z,12Z));Glycerylphosphorylethanolamine;Triethanolamine;LysoPC(22:0);O-Phosphoethanolamine;PC(22:5(7Z,10Z,13Z,16Z,19Z)/18:2(9Z,12Z));PC(22:6(4Z,7Z,10Z,13Z,16Z,19Z)/20:1(11Z));PC(22:2(13Z,16Z)/14:1(9Z));LysoPC(20:0/0:0);PC(P-18:1(9Z)/15:0);Glycerophosphocholine;PC(P-18:1(9Z)/16:1(9Z));LysoPC(17:0);PC(16:…
Choline metabolism in cancer	43	1	0.990356	0.00420859	1	0.990356	4.04135	Phosphorylcholine	LysoPC(20:2(11Z,14Z));PC(18:1(11Z)/15:0);LysoPC(24:1(15Z));PC(22:5(7Z,10Z,13Z,16Z,19Z)/18:3(6Z,9Z,12Z));LysoPC(22:0);PC(22:5(7Z,10Z,13Z,16Z,19Z)/18:2(9Z,12Z));PC(22:6(4Z,7Z,10Z,13Z,16Z,19Z)/20:1(11Z));PC(22:2(13Z,16Z)/14:1(9Z));LysoPC(20:0/0:0);PC(P-18:1(9Z)/15:0);Glycerophosphocholine;PC(P-18:1(9Z)/16:1(9Z));LysoPC(17:0);PC(16:0/15:0);PC(22:6(4Z,7Z,10Z,13Z,16Z,19Z)/20:2(11Z,14Z));PC(22:5(4Z,7Z,1…
